# Supplementary material for: Patient and kidney transplant survival in type 1 diabetics after kidney transplant alone compared to simultaneous pancreas‐kidney transplant
Source: ANZ J Surg. 2022 Mar 30;92(7-8):1856–62. doi: 10.1111/ans.17663 (PMC9543845; doi:10.1111/ans.17663)
Supplement: Supplementary file 2 — Supplementary Figure 2 Nelson‐Aalen cumulative hazard plots of cause‐specific mortality. Supplementary Figure 2(a): Cardiovascular mortality. Supplementary Figure 2(b): Non‐cardiovascular mortality. [file ANS-92-1856-s003.zip]

Archive with 2 entries (2 files):
- ANS_17663_Supplementary Figure 2A.pdf
- ANS_17663_Supplementary Figure 2B.pdf
